# Supplementary material for: Clinical Characteristics of Adolescents Admitted to a Child and Adolescent Psychiatry Department in Poland: A Retrospective Chart Review
Source: J Clin Med. 2026 May 2;15(9):3493. doi: 10.3390/jcm15093493 (PMC13164166; doi:10.3390/jcm15093493)
Supplement: Supplementary file 1 [file jcm-15-03493-s001.zip]

Archive with 1 entries (1 files):
- jcm-4251759-supplementary.pdf
